# Supplementary material for: Melanoma Stem Cell-Like Phenotype and Significant Suppression of Immune Response within a Tumor Are Regulated by TRIM28 Protein
Source: Cancers (Basel). 2020 Oct 15;12(10):2998. doi: 10.3390/cancers12102998 (PMC7650661; doi:10.3390/cancers12102998)
Supplement: Supplementary file 1 [file cancers-12-02998-s001.zip]

Archive with 2 entries (2 files):
- .Figures S1-S8rev.docx
- ._Tables_S1-S5.xlsx
